# Supplementary material for: Phenylalanine Residues in the Active Site of CYP2E1 Participate in Determining the Binding Orientation and Metabolism-Dependent Genotoxicity of Aromatic Compounds
Source: Toxics. 2023 May 31;11(6):495. doi: 10.3390/toxics11060495 (PMC10302094; doi:10.3390/toxics11060495)
Supplement: Supplementary file 1 [file toxics-11-00495-s001.zip]

Archive with 1 entries (1 files):
- toxics-2349424-supplementary.pdf
